# Supplementary material for: RT-qPCR Expression Profiles of Selected Oncogenic and Oncosuppressor miRNAs in Formalin-Fixed, Paraffin-Embedded Canine Mammary Tumors
Source: Animals (Basel). 2022 Oct 22;12(21):2898. doi: 10.3390/ani12212898 (PMC9654908; doi:10.3390/ani12212898)
Supplement: Supplementary file 1 [file animals-12-02898-s001.zip]

Archive with 1 entries (1 files):
- animals-1957412-supplementary.pdf
